# Supplementary material for: Thioamide substitution to probe the hydroxyproline recognition of VHL ligands
Source: Bioorg Med Chem. 2018 Jul 15;26(11):2992–5. doi: 10.1016/j.bmc.2018.03.034 (PMC6008493; doi:10.1016/j.bmc.2018.03.034)
Supplement: Supplementary data 2 [file mmc2.xml]

<?xml version="1.0" encoding="UTF-8" standalone="no"?><data:data><datasets><author>a.ciulli@dundee.ac.uk</author><type>0</type><dataset><value>1</value><reason>Data will be made available on request</reason><comments/></dataset></datasets></data:data>
